# Supplementary material for: Throwing and manipulating and cheating with a DNA nano-dice
Source: Nat Commun. 2023 Apr 28;14:2440. doi: 10.1038/s41467-023-38164-7 (PMC10147716; doi:10.1038/s41467-023-38164-7)
Supplement: Supplementary file 4 — Source Data [file 41467_2023_38164_MOESM4_ESM.xlsx]

## Sheet: Figure 2
Figure 2G	diameter of dice (nm)
	29.753
	24.337
	29.416
	24.281
	23.522
	32.798
	29.137
	27.635
	28.54
	28.204
	29.905
	28.027
	32.325
	24.999
	32.015
	33.779
	28.966
	32.437
	30.432
	32.895
	28.01
	24.095
	26.012
	34.928
	30.491
	29.215
	31.007
	28.204
	26.151
	24.411
	28.123
	32.227
	27.072
	27.421
	26.971
	25.732
	33.333
	30.476
	29.075
	28.412
	33.672
	31.139
	30.713
	33.06
	24.926
	23.055
	30.491
	28.919
	28.316
	35.787
	30.117
	36.787
	28.349
	31.24
	28.123
	27.734
	26.41
	25.305
	27.487
	27.471
	24.926
	31.944
	32.84
	35.251
	29.829
	28.793
	26.887
	29.339
	26.53
	28.651
	23.81
	30.743
	27.239
	27.272
	24.725
	23.657
	26.937
	26.667
	28.027
	28.54
	24.281
	26.819
	26.203
	23.035
	27.289
	29.437
	27.766
	28.268
	29.829
	27.685
	29.829
	27.289
	25.359
	30.088
	28.371
	27.685
	25.644
	31.007
	26.41
	34.14
	26.273
	27.289
	28.316
	31.529
	28.966
	29.012
	30.312
	25.644
	31.944
	21.55
	27.619
	25.908
	25.908
	30.491
	29.012
	25.144
	24.926
	31.944
	28.651
	25.644
	26.887
	27.815

## Sheet: Figure 3
Figure 3B		F1			F2			F3			F4
	dice-before	4442	4463	4737	4199	4754	4996	4202	4610	4969	4129	4687	4924
	GO(2μg/ml)	4045	4135	4269	3624	4096	4460	3979	4259	4537	3690	3898	4210
	GO(5μg/ml)	3819	3606	3789	3442	3746	3991	3702	4013	4208	3327	3636	3867
	GO(10μg/ml)	3247	3266	3268	3395	3508	3645	3356	3476	3791	2795	3384	3538
	GO(20μg/ml)	2993	2965	2928	2706	3101	3143	2743	3101	3411	2513	2980	3090
	GO(30μg/ml)	2459	2562	2460	2388	2827	2825	2400	2739	3095	2226	2715	2826
	GO(40μg/ml)	2220	2199	2296	1976	2326	2615	2106	2304	2563	2053	2394	2501
	GO(50μg/ml)	1622	1661	1866	1078	1783	1838	1380	1550	1802	1463	1751	1900
	GO(75μg/ml)	991	1068	1092	805	1001	1221	1040	1039	1134	1054	1112	1128
	GO(100μg/ml)	654.3	659.4	705.2	590.6	630.7	621.8	607.2	613.1	624.4	603.7	599.1	609
Figure 3E	Time (min)	F1			F2			F3			F4
	0.1	1	1	1	1	1	1	1	1	1	1	1	1
	0.166667	0.600524	0.622352	0.580234	0.568207	0.640693	0.581211	0.609438	0.620536	0.571144	0.608076	0.617827	0.605395
	0.25	0.575946	0.5844	0.580411	0.552446	0.547952	0.575017	0.577188	0.598661	0.568159	0.592777	0.6026	0.590757
	0.333333	0.561036	0.573225	0.578817	0.555435	0.543457	0.56607	0.565331	0.584375	0.554229	0.585686	0.594986	0.582601
	0.416667	0.553498	0.560652	0.566596	0.547826	0.539461	0.559876	0.547546	0.566964	0.549005	0.575115	0.588487	0.572355
	0.5	0.542192	0.550175	0.557209	0.534511	0.535132	0.544907	0.542803	0.558929	0.53408	0.572817	0.579387	0.567754
	0.583333	0.539898	0.549476	0.54853	0.527446	0.531136	0.534756	0.541617	0.551786	0.524378	0.564938	0.571959	0.520494
	0.666667	0.532197	0.535506	0.540914	0.52962	0.52714	0.52512	0.527152	0.544643	0.518905	0.556533	0.560074	0.513802
	0.75	0.529412	0.521537	0.534892	0.527446	0.522811	0.516345	0.519327	0.544196	0.518159	0.548588	0.560074	0.513802
	0.833333	0.524496	0.519674	0.529578	0.522283	0.518482	0.511528	0.512687	0.539732	0.517413	0.549508	0.559889	0.511083
	0.916667	0.516467	0.503376	0.524619	0.516304	0.516317	0.511528	0.513398	0.538393	0.514925	0.53329	0.559331	0.511501
	1	0.509094	0.507567	0.525151	0.52038	0.515485	0.511528	0.513161	0.53817	0.515174	0.521865	0.559146	0.511292
	1.5	0.513026	0.507567	0.516472	0.499185	0.515318	0.5117	0.506758	0.530134	0.508955	0.509061	0.524234	0.505646
	2	0.506145	0.503143	0.515586	0.503533	0.514319	0.508259	0.503676	0.529241	0.504975	0.49501	0.522377	0.499164
	3	0.50254	0.502212	0.515055	0.502174	0.51332	0.507915	0.501067	0.527902	0.5	0.494813	0.521077	0.495609
	4	0.488116	0.501746	0.511513	0.502174	0.51332	0.50585	0.50249	0.527232	0.496766	0.493828	0.515135	0.491217
	5	0.498293	0.501048	0.512044	0.501359	0.503996	0.504818	0.499881	0.526339	0.494776	0.494879	0.515877	0.490171
	6	0.503677	0.500582	0.511335	0.502717	0.503164	0.50499	0.50083	0.52567	0.494527	0.495207	0.514392	0.488708
	7	0.504137	0.500349	0.512398	0.505435	0.502997	0.504301	0.496087	0.510323	0.493035	0.498359	0.513649	0.487662
	8	0.493171	0.499884	0.51169	0.505435	0.50383	0.504646	0.501304	0.51049	0.493035	0.488444	0.51402	0.486826
	9	0.496454	0.500116	0.51169	0.50462	0.502664	0.504301	0.499407	0.509824	0.49204	0.499606	0.513463	0.485571
	10	0.499934	0.500116	0.51169	0.509783	0.502165	0.504301	0.495613	0.509491	0.492786	0.497965	0.513649	0.485989
Figure 3G	GO	dice
	100	95.04
	100	90.26
	100	94.2
Figure 3I		F1'			F2'			F3'			F4'
	dice'-before	4771	4015	4670	4549	4603	4875	4261	4492	4812	4560	4312	4141
	GO(2μg/ml)	4523	3809	4532	4445	4263	4629	4098	4413	4574	4392	4011	3959
	GO(5μg/ml)	4409	3809	4236	4292	4043	4464	4036	4004	4380	4227	3938	3864
	GO(10μg/ml)	4206	3548	4043	4113	3469	4217	3833	3623	3961	3987	3739	3643
	GO(20μg/ml)	3650	3262	3454	3339	3416	3671	3496	3472	3459	3091	3399	3191
	GO(30μg/ml)	3187	2654	2947	2348	2922	3240	2706	2574	2777	2226	2824	2814
	GO(40μg/ml)	2652	2080	2446	2016	2300	2479	2373	2348	2422	1804	2199	2240
	GO(50μg/ml)	2286	1639	2004	1666	1770	2052	1861	2013	1987	1561	1744	1750
	GO(75μg/ml)	1372	1160	1176	998	1022	1161	1043	1366	1145	923	1032	1056
	GO(100μg/ml)	810.6	344.2	542.5	550.2	651.9	457.5	580.7	877	472.8	513.1	475.7	505.6
Figure 3L	Time (min)	F1'			F2'			F3'			F4'
	0.1	1	1	1	1	1	1	1	1	1	1	1	1
	0.166667	0.612586	0.632336	0.614195	0.595468	0.644913	0.632326	0.60242	0.62043	0.606391	0.590466	0.618876	0.618189
	0.25	0.598165	0.604262	0.604357	0.570269	0.632123	0.626113	0.588652	0.613945	0.586326	0.574636	0.600524	0.606037
	0.333333	0.592593	0.628615	0.568049	0.546085	0.613504	0.581276	0.578431	0.607754	0.56329	0.553654	0.578732	0.590553
	0.416667	0.586037	0.590056	0.57531	0.535092	0.597894	0.564819	0.56675	0.594487	0.549666	0.544819	0.56021	0.588789
	0.5	0.576205	0.587519	0.549075	0.520548	0.557457	0.538371	0.563413	0.575619	0.531831	0.524756	0.552003	0.555664
	0.583333	0.566372	0.587012	0.531038	0.511585	0.567049	0.528296	0.555277	0.553656	0.530344	0.521995	0.536179	0.537632
	0.666667	0.558997	0.568578	0.526821	0.499239	0.536393	0.512846	0.555277	0.543337	0.531831	0.503405	0.521865	0.521364
	0.75	0.547689	0.55285	0.521902	0.501607	0.528682	0.508984	0.541927	0.533756	0.530344	0.50138	0.513119	0.521168
	0.833333	0.540151	0.552004	0.51079	0.50296	0.527553	0.507221	0.542345	0.525059	0.524517	0.500828	0.512087	0.519404
	0.916667	0.532448	0.550313	0.509367	0.502452	0.536957	0.508144	0.531498	0.514593	0.523762	0.500644	0.510466	0.52254
	1	0.52196	0.547607	0.511501	0.501945	0.527177	0.508564	0.523154	0.516509	0.523762	0.500276	0.507812	0.519796
	1.5	0.497378	0.532386	0.506995	0.501607	0.528305	0.50806	0.50292	0.519605	0.523258	0.503405	0.510171	0.517444
	2	0.504589	0.532894	0.51079	0.499577	0.52887	0.505122	0.501877	0.516509	0.510411	0.50046	0.509876	0.516464
	3	0.502458	0.515305	0.511264	0.498055	0.518337	0.501847	0.503755	0.510318	0.526133	0.503405	0.508697	0.514896
	4	0.504425	0.515136	0.513161	0.500085	0.515328	0.50361	0.496871	0.500295	0.517959	0.495491	0.508992	0.51372
	5	0.503278	0.510739	0.506521	0.499746	0.513636	0.502855	0.501669	0.502948	0.515977	0.502485	0.502506	0.513916
	6	0.503605	0.507695	0.509841	0.499408	0.512883	0.498321	0.501043	0.502801	0.514986	0.498988	0.506781	0.513916
	7	0.505736	0.51057	0.508418	0.49721	0.507429	0.500756	0.499583	0.505012	0.512757	0.501196	0.502801	0.514896
	8	0.507047	0.511077	0.506521	0.505158	0.508557	0.49958	0.497288	0.503833	0.51028	0.495859	0.50339	0.515484
	9	0.505244	0.498901	0.508418	0.501268	0.501599	0.497817	0.497705	0.504717	0.510528	0.502485	0.501621	0.51764
	10	0.505244	0.501438	0.504861	0.49721	0.498589	0.497061	0.496454	0.496315	0.510528	0.495306	0.501179	0.514896
Figure 3N	GO	dice'
	100	94.9
	100	87.3
	100	92.6

## Sheet: Figure 4
Figure 4D	fluorescence density	F1			F2			F3			F4
	nc-dice	3.582	1.684	2.063	4.389	3.682	1.673	2.502	2.602	3.749	1.583	3.68	2.67
	normal-dice	12.543	11.049	10.878	13.341	14.041	10.508	11.288	10.559	12.924	10.035	12.547	11.946
	pc-dice	21.073	25.792	22.248	22.312	24.075	21.451	24.713	21.509	22.272	25.048	20.911	22.034
Figure 4E	spot counts for each TIRF sample	F1			F2			F3			F4
	nc-dice	1	0	1	1	1	0	1	0	0	0	0	2
	normal-dice	5	6	5	4	5	7	5	6	6	5	7	5
	pc-dice	13	12	11	11	10	12	9	12	11	11	13	12

## Sheet: Figure 5
Figure 5B	Time (min)	F1			F2			F3			F4
	0	0.518449	0.490113	0.505084	0.518213	0.481979	0.490214	0.497914	0.469928	0.50231	0.515662	0.485798	0.5033
	10	0.439623	0.454802	0.476845	0.448984	0.462898	0.466817	0.54242	0.480954	0.539899	0.551042	0.451596	0.484792
	20	0.404822	0.437382	0.384552	0.411954	0.435336	0.406074	0.742448	0.681901	0.748114	0.496415	0.417655	0.425036
	30	0.383229	0.385907	0.372909	0.41296	0.418139	0.369629	0.791815	0.741564	0.794204	0.449993	0.410619	0.39957
	40	0.360168	0.376962	0.33962	0.379352	0.400942	0.355006	0.821134	0.77413	0.816598	0.438881	0.393355	0.372812
	50	0.361216	0.417031	0.334536	0.353794	0.364193	0.353881	0.837517	0.806447	0.846543	0.409283	0.394007	0.33594
	60	0.351363	0.391733	0.328468	0.349567	0.353121	0.331609	0.851961	0.86984	0.858001	0.385397	0.35785	0.328623
	90	0.321384	0.384922	0.332076	0.366834	0.380617	0.306862	0.878908	0.900914	0.932474	0.377296	0.332704	0.320516
	120	0.31761	0.423647	0.380459	0.365337	0.364551	0.304162	0.933018	0.959086	0.942108	0.398171	0.33798	0.304304
	180	0.318239	0.353202	0.364802	0.361095	0.345856	0.325084	0.959965	0.894699	0.889769	0.374908	0.342345	0.295481
	240	0.325996	0.35145	0.368665	0.363091	0.324532	0.354556	0.96751	0.953865	0.941588	0.327759	0.350489	0.343257
Figure 5C		F1			F2			F3			F4
c-DNA-1	dice(-GO)	4482	4179	4268	4359	4245	4445	4742	4988	4762	4462	4605	4182
	dice+GO(before flippping)	2238	2090	2145	2180	2122	2214	2373	2496	2384	2225	2308	2096
	dice+GO+c-DNA(after flippping)	3286	2987	3192	1382	1306	1539	1602	1576	1494	1651	1576	1687
	pc-dice+GO	3545	3291	3396	3624	3461	3582	3444	3226	3435	3372	3240	3522
	nc-dice+GO	690.4	622.2	583	510.1	489.6	470.1	707.2	732	577.8	822	784	734
	Normalized F.I.(after flipping)	0.909269	0.886091	0.92748	0.280003	0.274753	0.343488	0.326951	0.338412	0.320664	0.325098	0.322476	0.341822
	Normalized F.I.(before flipping)	0.499331	0.50012	0.502577	0.500115	0.499882	0.498088	0.500422	0.500401	0.50063	0.498655	0.501194	0.501196
c-DNA-2	dice(-GO)	4591	4460	4452	4582	4360	4489	4149	4888	4667	4488	4758	4321
	dice+GO(before flippping)	2290	2237	2132	2292	2181	2223	2077	2502	2362	2232	2380	2164
	dice+GO+c-DNA(after flippping)	1611	1537	1501	3301	3043	3293	1640	1484	1514	1708	1595	1599
	pc-dice+GO	3545	3291	3396	3624	3461	3582	3444	3226	3435	3372	3240	3522
	nc-dice+GO	690.4	622.2	583	510.1	489.6	470.1	707.2	732	577.8	822	784	734
	Normalized F.I.(after flipping)	0.322497	0.342776	0.326342	0.896272	0.859326	0.907131	0.340836	0.301524	0.327663	0.347451	0.330212	0.310258
	Normalized F.I.(before flipping)	0.498802	0.50157	0.478886	0.500218	0.500229	0.495211	0.500603	0.511866	0.506107	0.497326	0.50021	0.50081
c-DNA-3	dice(-GO)	4770	4652	4269	4969	4457	4511	4602	4788	4572	4179	4636	4335
	dice+GO(before flippping)	2473	2280	2156	2575	2148	2179	2291	2344	2296	2155	2386	2175
	dice+GO+c-DNA(after flippping)	1608	1450	1517	1431	1401	1425	3112	2979	3242	1598	1601	1628
	pc-dice+GO	3545	3291	3396	3624	3461	3582	3444	3226	3435	3372	3240	3522
	nc-dice+GO	690.4	622.2	583	510.1	489.6	470.1	707.2	732	577.8	822	784	734
	Normalized F.I.(after flipping)	0.321446	0.310177	0.33203	0.295738	0.306724	0.306854	0.87869	0.900962	0.932451	0.304314	0.332655	0.32066
	Normalized F.I.(before flipping)	0.518449	0.490112	0.505036	0.518213	0.481939	0.483041	0.497827	0.489557	0.502187	0.515674	0.514668	0.50173
c-DNA-4	dice(-GO)	4336	4333	4147	4671	4283	4485	4742	4639	4429	4463	4620	4600
	dice+GO(before flippping)	2195	2236	2102	2301	2133	2239	2380	2358	2293	2219	2401	2295
	dice+GO+c-DNA(after flippping)	1506	1512	1502	1598	1302	1504	1652	1475	1477	3109	3102	3288
	pc-dice+GO	3545	3291	3396	3624	3461	3582	3444	3226	3435	3372	3240	3522
	nc-dice+GO	690.4	622.2	583	510.1	489.6	470.1	707.2	732	577.8	822	784	734
	Normalized F.I.(after flipping)	0.285714	0.333408	0.326697	0.349369	0.273406	0.332241	0.345221	0.297915	0.314714	0.896863	0.943404	0.916069
	Normalized F.I.(before flipping)	0.506227	0.51604	0.506872	0.492614	0.498015	0.49922	0.501898	0.508299	0.517724	0.497199	0.519697	0.498913

## Sheet: Figure 6
Figure 6B	Time (min)	F1			F2			F3			F4
	0	0.503465	0.501996	0.496651	0.478758	0.499892	0.509079	0.503643	0.474891	0.491705	0.51509	0.510287	0.5166
	10	0.411133	0.449344	0.430174	0.392795	0.443987	0.453524	0.610598	0.584524	0.601566	0.60369	0.617002	0.602853
	20	0.364632	0.405246	0.39367	0.367453	0.391549	0.392131	0.74745	0.719363	0.728947	0.756477	0.71903	0.732775
	30	0.310865	0.32127	0.315271	0.303876	0.295255	0.326654	0.80741	0.79154	0.780749	0.840514	0.829552	0.898538
	40	0.220344	0.230184	0.23642	0.206957	0.222362	0.209274	0.860799	0.832255	0.802244	0.851795	0.8557	0.806308
	50	0.174804	0.212355	0.207703	0.192	0.194908	0.196412	0.869287	0.846625	0.819116	0.8757	0.891142	0.93462
	60	0.159937	0.191732	0.157652	0.174261	0.170791	0.180069	0.932259	0.950507	0.897469	0.902469	0.950272	0.951341
	90	0.116541	0.158867	0.157887	0.153687	0.169122	0.156312	1.00427	0.99691	0.961491	1.00901	0.986716	1.01031
	120	0.119703	0.143566	0.137726	0.143617	0.170033	0.162062	1.01522	1.04451	0.963571	1.05019	0.967583	1.02087
	180	0.123537	0.142901	0.128466	0.13713	0.16351	0.159036	0.981815	1.0014	0.986453	1.05736	1.00038	1.07719
	240	0.122598	0.150352	0.126942	0.130574	0.157746	0.141997	1.01221	0.996012	1.00887	1.01886	1.02407	0.973343
Figure 6C		F1			F2			F3			F4
c-DNA-1 &c-DNA-2	dice(-GO)	4783	4209	4180	4217	4615	4626	4886	4450	4391	4410	4880	4763
	dice+GO(before flippping)	2394	2105	2103	2100	2340	2335	2423	2234	2169	2206	2450	2373
	dice+GO+c-DNA(after flippping)	3364	3398	3268	3750	3320	3372	828	791	838	906	879	963
	pc-dice+GO	3369	3335	3209	3726	3308	3509	3420	3151	3541	3624	3584	3761
	nc-dice+GO	677	627	668	636	562	687	626	583.5	628.8	627.5	695.7	756
	Normalized F.I.(after flipping)	0.998143	1.02326	1.02322	1.00744	1.00437	0.951453	0.0722978	0.0808179	0.0718357	0.0929418	0.0634629	0.0688852
	Normalized F.I.(before flipping)	0.500523	0.500119	0.50311	0.497984	0.507042	0.504756	0.495907	0.502022	0.493965	0.500227	0.502049	0.498215
c-DNA-1 &c-DNA-3	dice(-GO)	4185	4218	4777	4816	4421	4579	4639	4142	4292	4662	4392	4621
	dice+GO(before flippping)	2095	2110	2382	2426	2195	2343	2295	2093	2139	2292	2173	2326
	dice+GO+c-DNA(after flippping)	3317	3310	3131	803	722	958	3425	3181	3509	792	893	1004
	pc-dice+GO	3369	3335	3209	3726	3308	3509	3420	3151	3541	3624	3584	3761
	nc-dice+GO	677	627	668	636	562	687	626	583.5	628.8	627.5	695.7	756
	Normalized F.I.(after flipping)	0.980684	0.990768	0.969303	0.0540453	0.0582666	0.0960312	1.00179	1.01168	0.989012	0.0548974	0.0683101	0.0825291
	Normalized F.I.(before flipping)	0.500597	0.500237	0.498639	0.503738	0.496494	0.511684	0.494719	0.505311	0.498369	0.491634	0.494763	0.503354
c-DNA-2 &c-DNA-3	dice(-GO)	4289	4465	4389	4132	4430	4692	4453	4639	4335	4436	4343	4239
	dice+GO(before flippping)	2140	2241	2212	2057	2219	2324	2231	2314	2174	2227	2183	2111
	dice+GO+c-DNA(after flippping)	862	775	850	3811	3300	3580	3298	3077	3386	838	942	955
	pc-dice+GO	3369	3335	3209	3726	3308	3509	3420	3151	3541	3624	3584	3761
	nc-dice+GO	677	627	668	636	562	687	626	583.5	628.8	627.5	695.7	756
	Normalized F.I.(after flipping)	0.0687221	0.0546529	0.0716253	1.02751	0.997087	1.02516	0.956335	0.971178	0.946776	0.0702486	0.0852751	0.066223
	Normalized F.I.(before flipping)	0.498951	0.501904	0.503987	0.497822	0.500903	0.495311	0.501011	0.498814	0.501499	0.502029	0.502648	0.497995
c-DNA-1 &c-DNA-4	dice(-GO)	4285	4306	4579	4421	4745	4374	4739	4498	4225	4873	4355	4227
	dice+GO(before flippping)	2181	2132	2298	2198	2314	2164	2362	2212	2098	2421	2188	2127
	dice+GO+c-DNA(after flippping)	3312	3281	3148	799	765	957	814	796	850	3643	3552	3819
	pc-dice+GO	3369	3335	3209	3726	3308	3509	3420	3151	3541	3624	3584	3761
	nc-dice+GO	677	627	668	636	562	687	626	583.5	628.8	627.5	695.7	756
	Normalized F.I.(after flipping)	0.978826	0.980059	0.975994	0.0527508	0.0739257	0.0956768	0.067287	0.0827653	0.0759563	1.00634	0.988921	1.0193
	Normalized F.I.(before flipping)	0.508985	0.495123	0.501856	0.497173	0.487671	0.494742	0.498417	0.491774	0.496568	0.496819	0.502411	0.503194
c-DNA-2 &c-DNA-4	dice(-GO)	4465	4364	4479	4639	4137	4265	4641	4395	4556	4513	4083	4396
	dice+GO(before flippping)	2221	2208	2249	2311	2124	2107	2309	2237	2079	2245	2055	2208
	dice+GO+c-DNA(after flippping)	839	850	846	3810	3228	3484	774	830	863	3662	3537	3879
	pc-dice+GO	3369	3335	3209	3726	3308	3509	3420	3151	3541	3624	3584	3761
	nc-dice+GO	677	627	668	636	562	687	626	583.5	628.8	627.5	695.7	756
	Normalized F.I.(after flipping)	0.0601783	0.0823486	0.0700512	1.02718	0.970867	0.991141	0.0529707	0.0960078	0.0804203	1.01268	0.983727	1.03927
	Normalized F.I.(before flipping)	0.497424	0.505958	0.502121	0.498168	0.513416	0.494021	0.497522	0.508987	0.501931	0.497452	0.503306	0.502275
c-DNA-3 &c-DNA-4	dice(-GO)	4473	4269	4778	4025	4264	4749	4529	4524	4396	4155	4355	4649
	dice+GO(before flippping)	2252	2113	2372	1927	2207	2355	2281	2167	2216	2140	2222	2355
	dice+GO+c-DNA(after flippping)	794	787	947	844	811	902	3415	3120	3432	3639	3540	3774
	pc-dice+GO	3369	3335	3209	3726	3308	3509	3420	3151	3541	3624	3584	3761
	nc-dice+GO	677	627	668	636	562	687	626	583.5	628.8	627.5	695.7	756
	Normalized F.I.(after flipping)	0.0434621	0.0590842	0.109799	0.0673139	0.0906773	0.0761871	0.99821	0.987926	0.962571	1.00501	0.984766	1.00433
	Normalized F.I.(before flipping)	0.503465	0.494964	0.496442	0.478758	0.517589	0.495894	0.503643	0.479001	0.504095	0.515042	0.510218	0.506561
Figure 6F	Time (min)	F1			F2			F3			F4
	0	0.867262	0.844794	0.856028	0.310632	0.301689	0.30616	0.331982	0.344874	0.338418	0.299296	0.326735	0.313116
	10	0.844109	0.827299	0.835704	0.358355	0.332827	0.345592	0.374678	0.376883	0.37579	0.363985	0.331983	0.348984
	20	0.877877	0.781542	0.82971	0.414991	0.343736	0.379365	0.414207	0.393504	0.403755	0.426392	0.343816	0.385204
	30	0.777841	0.664473	0.721156	0.408357	0.401742	0.40505	0.394948	0.421783	0.409365	0.438944	0.386996	0.41397
	40	0.610105	0.698306	0.654205	0.445745	0.409919	0.427832	0.421204	0.432143	0.426773	0.502677	0.437005	0.469741
	50	0.665517	0.653329	0.659413	0.429064	0.421865	0.425465	0.384777	0.437457	0.411217	0.575331	0.448886	0.513109
	60	0.662138	0.612017	0.637078	0.442685	0.431957	0.437341	0.499592	0.446042	0.472827	0.479999	0.449355	0.465677
	90	0.579577	0.550396	0.564977	0.416172	0.437161	0.426466	0.459723	0.447642	0.453782	0.465307	0.470206	0.468757
	120	0.547911	0.541405	0.544558	0.464672	0.447698	0.456183	0.514626	0.465079	0.489953	0.548602	0.452876	0.501739
	180	0.536832	0.528492	0.532672	0.502816	0.450652	0.476834	0.550192	0.450491	0.501342	0.562645	0.480593	0.522619
	240	0.488718	0.535436	0.512177	0.480404	0.448147	0.463275	0.509187	0.442996	0.477091	0.522797	0.49116	0.507978
Figure 6H		F1			F2			F3			F4
	dice(-GO)	4789	4442	4053	4473	4122	4501	4182	4456	4109	4428	4719	4187
	dice+GO+c-DNA-3&c-DNA-4 (0 min)	998	1035	1043	953	957	979	3343	3341	3275	3209	3055	3227
	pc-dice+GO	3532	3655	3507	3417	3406	3279	3399	3366	3356	3294	3159	3441
	nc-dice+GO	671.5	699	683.5	642	625.7	691.5	635.9	676.4	629.3	624	648.6	625.2
c-DNA-2 &cc-DNA-3	10 min	948	1001	1023	1346	1275	1342	3288	3129	3131	3224	3273	3246
	20 min	930	1016	1035	1782	1547	1695	3202	3034	2815	3268	3299	3425
	30 min	936	1008	1028	2237	2039	1985	3217	2985	3131	3263	3231	3583
	40 min	923	1012	1011	2780	2516	2438	2543	2387	2374	3249	3247	3562
	50 min	940	1023	1015	2996	2697	2685	2338	2177	2211	3370	3241	3727
	60 min	915	1012	993	3232	3056	3094	1978	1853	1931	3320	3309	3706
	90 min	932	1018	996	3327	3297	3103	1401	1508	1564	3474	3251	3504
	120 min	927	1005	978	3430	3279	3192	1243	1146	1262	3378	3102	3365
	180 min	903	1009	962	3460	3365	3180	895	913	964	3364	3285	3463
	240 min	869	996	955	3347	3361	3140	893	901	956	3245	3249	3639
Normalized F.I.	0 min	0.114141	0.113667	0.127324	0.112072	0.11916	0.251401	0.979733	0.990705	0.970294	0.968165	0.958572	0.924
	10 min	0.0966614	0.102165	0.120241	0.253694	0.233536	0.251401	0.959828	0.911883	0.917483	0.973783	1.04541	0.930748
	20 min	0.0903688	0.10724	0.124491	0.410811	0.331367	0.387826	0.928703	0.876562	0.801592	0.990262	1.05577	0.994318
	30 min	0.0924664	0.104533	0.122012	0.574775	0.508326	0.499903	0.934132	0.858343	0.917483	0.98839	1.02868	1.05043
	40 min	0.0879217	0.105886	0.115991	0.77045	0.679891	0.674976	0.690203	0.636005	0.639858	0.983146	1.03505	1.04297
	50 min	0.0938647	0.109608	0.117407	0.848288	0.744992	0.770435	0.616011	0.557927	0.580078	1.02846	1.03266	1.10157
	60 min	0.085125	0.105886	0.109616	0.933333	0.874114	0.928502	0.485723	0.437463	0.47739	1.00974	1.05975	1.09411
	90 min	0.091068	0.107916	0.110678	0.967568	0.960796	0.931981	0.276899	0.309191	0.342795	1.06742	1.03665	1.02237
	120 min	0.08932	0.103518	0.104303	1.00468	0.954321	0.966377	0.219717	0.174598	0.232039	1.03146	0.977294	0.973009
	180 min	0.0809299	0.104871	0.0986364	1.0155	0.985253	0.961739	0.0937715	0.0879685	0.122749	1.02622	1.05019	1.00781
	240 min	0.0690439	0.100474	0.0961573	0.974775	0.983815	0.94628	0.0930477	0.0835068	0.119815	0.981648	1.03585	1.07032

## Sheet: Figure 7
Figure 7C		F1			F2
	polyA	1.22766	1.20062	1.28117	1.2389	1.25328	1.20753
	polyT	0.134148	0.152517	0.188948	0.0787211	0.0890164	0.117703
	polyC	1.60118	1.62974	1.54377	1.55773	1.39508	1.75555
	polyG	0.786847	0.910147	0.941645	1.05595	0.82377	1.21384
Figure 7E		F3			F4
	cheating dice(A)	1.01366	1.01728	1.04416	0.971191	1.03538	1.00803
	cheating dice(T)	0.851233	0.807777	0.824035	0.87117	0.8789	0.886477
	cheating dice(C)	1.10685	1.09221	1.14175	1.16993	1.09093	1.0671
	cheating dice(G)	0.983194	1.01734	1.01429	0.927894	1.03559	0.961545
Figure 7G		F3			F4
	cheating dice(empty)	0.9475	0.938151	0.912413	0.929351	0.94156	0.897787
Figure 7I		F3			F4
	cheating dice(*)	1.10054	1.10603	1.0432	1.05368	1.11043	1.03454
Figure 7J			normal dice			cheating dice(A)			cheating dice(T)			cheating dice(C)			cheating dice(G)			cheating dice(*)			cheating dice(empty)
	Mean	s.d.	Mean	s.d.	n	Mean	s.d.	n	Mean	s.d.	n	Mean	s.d.	n	Mean	s.d.	n	Mean	s.d.	n	Mean	s.d.	n
	1	0	1	0	3
	1.23486	0.0299034				1.01495	0.0254589	3
	0.126842	0.040987							0.853265	0.0316497	3
	1.58051	0.118104										1.11146	0.0377288	3
	0.955367	0.158036													0.989977	0.0403225	3
	1.35787	0.159122																1.07474	0.0345639	3
	0.729001	0.0644059																			0.927794	0.0191023	3
	One-way ANOVA with Bonferroni multiple comparisons test	P-value
	normal dice vs. cheaing dice(A)	0.255
	normal dice vs. cheaing dice(T)	<0.001
	normal dice vs. cheaing dice(C)	0.0013
	normal dice vs. cheaing dice(G)	0.6505
	normal dice vs. cheaing dice(*)	0.0031
	normal dice vs. cheaing dice(empty)	0.0204
Figure 7K		1	2	3	4	5	6
	normal dice	0.166667	0.166667	0.166667	0.166667	0.166667	0.166667
	cheating dice(A)	0.166167	0.166167	0.166167	0.166167	0.166167	0.169167
	cheating dice(T)	0.17155	0.17155	0.17155	0.17155	0.17155	0.14225
	cheating dice(C)	0.16295	0.16295	0.16295	0.16295	0.16295	0.18525
	cheating dice(G)	0.167	0.167	0.167	0.167	0.167	0.165
	cheating dice(empty)	0.169067	0.169067	0.169067	0.169067	0.169067	0.154667
	cheating dice(*)	0.164083	0.164083	0.164083	0.164083	0.164083	0.179583

## Sheet: Supplementary Fig. 5
	Time (min)	F1			F2			F3			F4
	0	0.474386	0.504103	0.495411	0.512661	0.502592	0.502431	0.499589	0.476631	0.507377	0.513139	0.484869	0.49449
	10	0.513326	0.513803	0.503706	0.479301	0.483583	0.501989	0.500206	0.502491	0.516367	0.4944	0.499717	0.501653
	20	0.497979	0.523999	0.545535	0.503215	0.538018	0.536251	0.56083	0.498221	0.505763	0.532149	0.49337	0.50584
	30	0.546696	0.521015	0.526474	0.547026	0.540035	0.514147	0.570695	0.536655	0.53965	0.513301	0.533039	0.549421
	40	0.588749	0.569261	0.542534	0.52914	0.567108	0.540672	0.57686	0.547331	0.568465	0.521163	0.588915	0.568595
	50	0.53894	0.567521	0.53318	0.565113	0.55818	0.547524	0.584258	0.572954	0.55302	0.564351	0.5531	0.608815
	60	0.537848	0.59612	0.554183	0.589831	0.586406	0.556145	0.601315	0.561803	0.576072	0.6042	0.595489	0.631405
	90	0.603167	0.599851	0.604483	0.626005	0.549539	0.560566	0.650843	0.512456	0.5929	0.621432	0.60569	0.541212
	120	0.587315	0.593385	0.579245	0.617363	0.563652	0.578249	0.631114	0.628233	0.561549	0.641357	0.610903	0.621488
	180	0.653741	0.594628	0.590187	0.600281	0.569124	0.575818	0.548705	0.63535	0.606962	0.626817	0.638218	0.628099
	240	0.601857	0.536682	0.586834	0.59813	0.618664	0.575597	0.635224	0.62159	0.618257	0.613893	0.626998	0.626997

## Sheet: Supplementary Fig. 9
	Time (min)	F1			F2			F3			F4
	0	0.287739	0.363473	0.326606	0.931186	0.917907	0.904429	0.291344	0.294722	0.285966	0.322626	0.333815	0.32842
	10	0.288065	0.369771	0.329918	0.866604	0.848038	0.827471	0.307725	0.314801	0.302648	0.3408	0.357957	0.349179
	20	0.36772	0.447345	0.406532	0.753569	0.771149	0.78673	0.345911	0.371499	0.320302	0.393454	0.382602	0.389028
	30	0.389899	0.502885	0.447392	0.611497	0.629394	0.647092	0.372004	0.378934	0.363075	0.437922	0.45473	0.447326
	40	0.448908	0.57682	0.513864	0.570222	0.562727	0.553231	0.414413	0.412288	0.414539	0.463293	0.488059	0.475676
	50	0.47026	0.581896	0.526178	0.520056	0.527591	0.533125	0.445415	0.423899	0.468931	0.481647	0.491307	0.485477
	60	0.464618	0.565595	0.514107	0.51332	0.514477	0.513633	0.443048	0.420819	0.461277	0.48006	0.495526	0.487893
	90	0.468748	0.566851	0.5179	0.497603	0.52193	0.544256	0.444401	0.417243	0.469558	0.478728	0.515751	0.49524
	120	0.467666	0.57416	0.521913	0.515139	0.517436	0.521733	0.449787	0.427883	0.471492	0.482331	0.510805	0.497568
	180	0.449845	0.583177	0.517511	0.485184	0.506661	0.526138	0.478953	0.461667	0.496179	0.472501	0.491153	0.482827
	240	0.455529	0.575563	0.515646	0.497816	0.509827	0.519838	0.478773	0.453046	0.504299	0.468299	0.493144	0.482722

## Sheet: Supplementary Fig. 10
	Time (min)	F1			F2			F3			F4
	0	0.373279	0.368668	0.373889	0.308331	0.302238	0.305485	0.940533	0.933754	0.938144	0.323205	0.308093	0.315849
	10	0.379866	0.379047	0.380665	0.339395	0.327324	0.334359	0.894893	0.865491	0.882192	0.348141	0.314445	0.333293
	20	0.428795	0.402121	0.455268	0.449323	0.31464	0.382981	0.758284	0.752601	0.757442	0.362384	0.341914	0.354149
	30	0.468457	0.449995	0.486719	0.467739	0.346363	0.407151	0.593279	0.615793	0.604736	0.411333	0.392571	0.401972
	40	0.492945	0.491659	0.492231	0.448651	0.342051	0.395451	0.482476	0.561896	0.522386	0.441966	0.444636	0.443401
	50	0.502039	0.509539	0.490539	0.446447	0.455735	0.451291	0.489091	0.532787	0.510949	0.475275	0.449146	0.46241
	60	0.493693	0.495332	0.494055	0.476853	0.477308	0.477181	0.499026	0.536874	0.52795	0.473639	0.449746	0.461892
	90	0.499508	0.490816	0.5062	0.456119	0.486519	0.472319	0.522407	0.499387	0.510997	0.471942	0.478305	0.477124
	120	0.498532	0.49033	0.506134	0.481875	0.466631	0.474453	0.516007	0.49644	0.507224	0.480103	0.44748	0.463991
	180	0.483145	0.480305	0.487985	0.450586	0.462789	0.454687	0.505177	0.516066	0.510721	0.451165	0.447004	0.449185
	240	0.487876	0.479592	0.49216	0.446447	0.467758	0.457303	0.509416	0.534329	0.522873	0.446108	0.446464	0.446486

## Sheet: Supplementary Fig. 11
	Time (min)	F1			F2			F3			F4
	0	0.304454	0.272784	0.288719	0.327163	0.334841	0.333002	0.294743	0.279597	0.28737	0.918265	0.917284	0.918774
	10	0.317456	0.289387	0.304422	0.318219	0.323525	0.322872	0.321932	0.330553	0.326142	0.798491	0.875575	0.837133
	20	0.337139	0.324196	0.330868	0.322207	0.342826	0.331516	0.364111	0.346742	0.356427	0.776531	0.738735	0.758633
	30	0.41352	0.370582	0.392251	0.342779	0.357521	0.35315	0.419827	0.388453	0.40444	0.660757	0.659775	0.662266
	40	0.407513	0.442684	0.425198	0.458022	0.469719	0.463971	0.409807	0.407602	0.408605	0.584739	0.590911	0.588825
	50	0.494541	0.465169	0.479955	0.468038	0.469384	0.468811	0.421602	0.461851	0.441927	0.543829	0.537569	0.541699
	60	0.501327	0.504099	0.502913	0.46805	0.470904	0.469277	0.51099	0.458125	0.484657	0.52422	0.51491	0.519665
	90	0.498634	0.509645	0.50424	0.473846	0.484019	0.479932	0.505006	0.461189	0.483197	0.53151	0.521146	0.526228
	120	0.494867	0.508738	0.501823	0.474916	0.479872	0.477194	0.470695	0.455123	0.463909	0.525336	0.512642	0.518999
	180	0.507307	0.493426	0.501367	0.471574	0.472772	0.474173	0.511604	0.446715	0.47926	0.520806	0.515294	0.51815
	240	0.501592	0.490452	0.497022	0.460652	0.476258	0.469455	0.482219	0.480377	0.482298	0.517301	0.502826	0.510163

[truncated: 5 more sheets: Supplementary Fig. 12, Supplementary Fig. 13, Supplementary Fig. 14, Supplementary Fig. 15, Supplementary Fig. 16]
